# Supplementary material for: The relationship between changes in inflammation and locomotor function in sensory phenotypes of central neuropathic pain after spinal cord injury
Source: Pain Rep. 2024 Oct 10;9(6):e1184. doi: 10.1097/PR9.0000000000001184 (PMC11469887; doi:10.1097/PR9.0000000000001184)
Supplement: Supplementary file 2 [file painreports-9-e1184-s002.xlsx]

## Sheet: Supplemental Table 1
von Frey ANOVA
	Cluster		Error
	Mean Square	df	Mean Sqare	df	F	Sig.
5w	3581.54	1	1936.94	22	1.849	0.188
6w	83152.1	1	816.902	22	101.79	0
7w	67658	1	1134.76	22	59.623	0
8w	31403	1	870.388	22	36.079	0

## Sheet: Supplemental Table 2
Tail Flick ANOVA
	Cluster		Error
	Mean Square	df	Mean Sqare	df	F	Sig.
24h	0.447	1	0.352	22	1.271	0.272
1w	8.372	1	0.586	22	14.289	0.001
2w	4.277	1	2.126	22	2.012	0.17
3w	12.856	1	0.858	22	14.998	0.001
4w	36.717	1	0.982	22	37.409	0
5w	20.367	1	1.134	22	17.968	0
6w	19.234	1	0.508	22	37.897	0
7w	26.697	1	0.543	22	49.124	0
8w	30.64	1	0.962	22	31.867	0
